# Supplementary material for: Augmented Concentration of Isopentyl-Deoxynyboquinone in Tumors Selectively Kills NAD(P)H Quinone Oxidoreductase 1-Positive Cancer Cells through Programmed Necrotic and Apoptotic Mechanisms
Source: Cancers (Basel). 2023 Dec 14;15(24):5844. doi: 10.3390/cancers15245844 (PMC10741405; doi:10.3390/cancers15245844)
Supplement: Supplementary file 1 [file cancers-15-05844-s001.zip]

Archive with 3 entries (2 files):
- cancers-2689142-supplementary/
- cancers-2689142-supplementary/cancers-2689142-file S1.pdf
- cancers-2689142-supplementary/cancers-2689142-supplementary.pdf
